# Supplementary material for: Anti-Obesity and Anti-Inflammatory Effects of Novel Carvacrol Derivatives on 3T3-L1 and WJ-MSCs Cells
Source: Pharmaceuticals (Basel). 2023 Feb 22;16(3):340. doi: 10.3390/ph16030340 (PMC10055808; doi:10.3390/ph16030340)
Supplement: Supplementary file 1 [file pharmaceuticals-16-00340-s001.zip]

Archive with 1 entries (1 files):
- pharmaceuticals-2115560-supplementary.pdf
